# Supplementary material for: MARVEL, a Tool for Prediction of Bacteriophage Sequences in Metagenomic Bins
Source: Front Genet. 2018 Aug 7;9:304. doi: 10.3389/fgene.2018.00304 (PMC6090037; doi:10.3389/fgene.2018.00304)
Supplement: Supplementary file 1 [file Table_1.XLSX]

## Sheet: Sheet1
Table S1: K-Fold Cross validation was performed with all genomes in the RefSeq dataset (Caudovirales and Bacteria representatives by Jan 2018) for bins with different fragment sizes. Folds of size K=20 were used in this validation.
	Size of fragments inside training and testing bins
	2k	4k	8k	12k	16k
Accuracy	0.99	0.99	0.99	0.99	0.99
Standard Deviation	0.02	0.02	0.01	0.02	0.01
