# Supplementary material for: MARVEL, a Tool for Prediction of Bacteriophage Sequences in Metagenomic Bins
Source: Front Genet. 2018 Aug 7;9:304. doi: 10.3389/fgene.2018.00304 (PMC6090037; doi:10.3389/fgene.2018.00304)
Supplement: Supplementary file 2 [file Table_2.XLSX]

## Sheet: checkm all bins
Bin Id	Marker lineage	# genomes	# markers	# marker sets	Completeness	Contamination	Strain heterogeneity	Genome size (bp)	# ambiguous bases	# scaffolds	# contigs	N50 (scaffolds)	N50 (contigs)	Mean scaffold length (bp)	Mean contig length (bp)	Longest scaffold (bp)	Longest contig (bp)	GC	GC std (scaffolds > 1kbp)	Coding density	Translation table	# predicted genes	0	1	2	3	4	5+
1	k__Bacteria (UID203)	5449	104	58	0.86	0	0	18926	0	7	7	2655	2655	2703	2703	4943	4943	55.2	1.12	96.14	11	22	103	1	0	0	0	0
2	root (UID1)	5656	56	24	0	0	0	15481	0	3	3	5189	5189	5160	5160	6895	6895	41.2	0.37	98.42	11	20	56	0	0	0	0	0
3	root (UID1)	5656	56	24	0	0	0	10681	0	6	6	1788	1788	1780	1780	2108	2108	50.8	1.37	91.81	11	13	56	0	0	0	0	0
4	root (UID1)	5656	56	24	0	0	0	17356	0	9	9	1952	1952	1928	1928	2135	2135	63.5	1.24	83.22	11	24	56	0	0	0	0	0
5	k__Bacteria (UID203)	5449	104	58	5.17	0	0	15737	0	9	9	1734	1734	1748	1748	2152	2152	64.1	1.74	88.26	11	24	101	3	0	0	0	0
6	root (UID1)	5656	56	24	0	0	0	57439	0	24	24	2346	2346	2393	2393	4852	4852	70	1.6	92.32	11	106	56	0	0	0	0	0
7	k__Bacteria (UID203)	5449	104	58	2.19	0	0	24272	0	14	14	1760	1760	1733	1733	2203	2203	70.1	3.8	86.1	11	31	100	4	0	0	0	0
8	root (UID1)	5656	56	24	0	0	0	57528	0	19	19	4147	4147	3027	3027	6706	6706	65.6	6.65	87.91	11	73	56	0	0	0	0	0
9	root (UID1)	5656	56	24	0	0	0	11721	0	2	2	6783	6783	5860	5860	6783	6783	70.3	0.25	96.35	11	18	56	0	0	0	0	0
10	k__Bacteria (UID203)	5449	104	58	10.34	0	0	122070	0	68	68	1745	1745	1795	1795	3330	3330	68.3	2.12	90.68	11	186	96	8	0	0	0	0
11	root (UID1)	5656	56	24	0	0	0	10067	0	5	5	1968	1968	2013	2013	2324	2324	62.7	1.74	90.39	11	9	56	0	0	0	0	0
12	root (UID1)	5656	56	24	0	0	0	10578	0	3	3	3417	3417	3526	3526	4596	4596	39.3	0.67	95.16	11	24	56	0	0	0	0	0
13	root (UID1)	5656	56	24	0	0	0	21633	0	9	9	2175	2175	2403	2403	6075	6075	63.2	1.06	91.26	11	29	56	0	0	0	0	0
14	c__Clostridia (UID1118)	387	223	124	0.57	0.18	0	13417	0	2	2	10209	10209	6708	6708	10209	10209	56.8	0.2	88.89	11	28	201	15	7	0	0	0
15	root (UID1)	5656	56	24	0	0	0	22478	0	12	12	1857	1857	1873	1873	2371	2371	39.1	1.81	83.75	11	33	56	0	0	0	0	0
16	root (UID1)	5656	56	24	0	0	0	12040	0	6	6	1910	1910	2006	2006	2669	2669	41	0.42	84.27	11	19	56	0	0	0	0	0
17	root (UID1)	5656	56	24	0	0	0	12183	0	7	7	1619	1619	1740	1740	2385	2385	39.9	1.1	76.55	11	18	56	0	0	0	0	0
18	root (UID1)	5656	56	24	0	0	0	35534	0	7	7	5134	5134	5076	5076	14874	14874	36.9	1.17	91.31	11	63	56	0	0	0	0	0
19	root (UID1)	5656	56	24	0	0	0	11620	0	3	3	3636	3636	3873	3873	5225	5225	53.4	1.14	88.79	11	23	56	0	0	0	0	0
20	root (UID1)	5656	56	24	0	0	0	19809	0	8	8	2727	2727	2476	2476	3031	3031	65.6	1.65	97.53	11	30	56	0	0	0	0	0
21	root (UID1)	5656	56	24	4.17	0	0	12915	0	7	7	1846	1846	1845	1845	2207	2207	50.7	1.01	88.2	11	15	55	1	0	0	0	0
22	root (UID1)	5656	56	24	0	0	0	11730	0	6	6	1901	1901	1955	1955	2465	2465	56.1	0.63	96.67	11	14	56	0	0	0	0	0
23	root (UID1)	5656	56	24	0	0	0	12476	0	4	4	4029	4029	3119	3119	4066	4066	43.7	0.43	85.52	11	25	56	0	0	0	0	0
24	root (UID1)	5656	56	24	0	0	0	27060	0	7	7	4195	4195	3865	3865	6656	6656	66.1	1.44	84.42	11	28	56	0	0	0	0	0
25	root (UID1)	5656	56	24	0	0	0	12609	0	7	7	1659	1659	1801	1801	2357	2357	33.2	1.2	85.34	11	21	56	0	0	0	0	0
26	root (UID1)	5656	56	24	0	0	0	30016	0	7	7	7961	7961	4288	4288	7997	7997	53.7	0.98	96.31	11	37	56	0	0	0	0	0
27	root (UID1)	5656	56	24	0	0	0	18180	0	5	5	5901	5901	3636	3636	6603	6603	41	0.91	91.51	11	15	56	0	0	0	0	0
28	k__Bacteria (UID203)	5449	103	58	14.45	0	0	333859	0	252	252	1298	1298	1324	1324	4223	4223	62.2	7.83	87.53	11	503	89	14	0	0	0	0
29	root (UID1)	5656	56	24	0	0	0	11990	0	7	7	1689	1689	1712	1712	2042	2042	50.3	1.55	92.78	11	21	56	0	0	0	0	0
30	root (UID1)	5656	56	24	0	0	0	11609	0	6	6	1795	1795	1934	1934	2311	2311	40.5	0.73	67.58	11	17	56	0	0	0	0	0
31	k__Bacteria (UID203)	5449	104	58	12.02	1.15	50	292922	0	238	238	1188	1188	1230	1230	2573	2573	54.3	11.6	88.13	11	447	91	11	2	0	0	0
32	root (UID1)	5656	56	24	0	0	0	41409	0	4	4	30742	30742	10352	10352	30742	30742	53.4	1.64	86.39	11	73	56	0	0	0	0	0
33	p__Firmicutes (UID242)	830	245	130	56.88	2.31	50	1001217	0	440	440	2242	2242	2275	2275	8533	8533	56.5	3.05	89.8	11	1356	103	136	6	0	0	0
34	root (UID1)	5656	56	24	0	0	0	31985	0	9	9	4163	4163	3553	3553	5005	5005	62.2	1.86	83.08	11	39	56	0	0	0	0	0
35	p__Bacteroidetes (UID2605)	350	316	210	53.81	2.93	12.5	1261838	0	460	460	2796	2796	2743	2743	12119	12119	51.6	2.09	95.18	11	1470	138	164	13	1	0	0
36	root (UID1)	5656	56	24	0	0	0	10062	0	2	2	5139	5139	5031	5031	5139	5139	54.2	0.04	13.64	11	4	56	0	0	0	0	0
37	root (UID1)	5656	56	24	0	0	0	38873	0	12	12	3642	3642	3239	3239	5269	5269	63.6	1.04	93.12	11	65	56	0	0	0	0	0
38	root (UID1)	5656	56	24	0	0	0	12936	0	6	6	2121	2121	2156	2156	2722	2722	36.2	1.81	81.54	11	24	56	0	0	0	0	0
39	k__Bacteria (UID203)	5449	104	58	13.35	0	0	188061	0	96	96	1884	1884	1958	1958	4073	4073	29.4	2.5	94.41	11	241	89	15	0	0	0	0
40	root (UID1)	5656	56	24	0	0	0	34577	0	8	8	5237	5237	4322	4322	10838	10838	62.9	0.58	95.74	11	56	56	0	0	0	0	0
41	root (UID1)	5656	56	24	0	0	0	20231	0	4	4	5767	5767	5057	5057	6312	6312	45.2	0.96	89.75	11	26	56	0	0	0	0	0
42	root (UID1)	5656	56	24	0	0	0	10016	0	3	3	3935	3935	3338	3338	4520	4520	63	1.02	85.93	11	22	56	0	0	0	0	0
43	root (UID1)	5656	56	24	0	0	0	12769	0	4	4	3897	3897	3192	3192	4642	4642	49.1	0.64	94.72	11	7	56	0	0	0	0	0
44	root (UID1)	5656	56	24	0	0	0	28710	0	5	5	8025	8025	5742	5742	13677	13677	60.4	0.93	90.95	11	39	56	0	0	0	0	0
45	k__Bacteria (UID203)	5449	104	58	3.45	0	0	227017	0	118	118	1854	1854	1923	1923	4853	4853	41.6	1.82	90.58	11	273	102	2	0	0	0	0
46	root (UID1)	5656	56	24	4.17	0	0	27310	0	14	14	1937	1937	1950	1950	2426	2426	53.5	1.74	95.28	11	33	55	1	0	0	0	0
47	root (UID1)	5656	56	24	0	0	0	12155	0	2	2	8007	8007	6077	6077	8007	8007	60.4	0.62	82.39	11	14	56	0	0	0	0	0
48	root (UID1)	5656	56	24	0	0	0	55440	0	16	16	3969	3969	3465	3465	6577	6577	46	1.42	93.28	11	64	56	0	0	0	0	0
49	root (UID1)	5656	56	24	0	0	0	10558	0	1	1	10558	10558	10558	10558	10558	10558	47.3	0	95.42	11	6	56	0	0	0	0	0
50	p__Firmicutes (UID239)	1324	176	102	96.08	2.45	0	2302018	0	86	86	59436	59436	26767	26767	273168	273168	67.6	3.49	89.17	11	2204	4	169	3	0	0	0
51	p__Firmicutes (UID239)	1324	173	101	87.59	2.97	50	1914829	0	519	519	4329	4329	3689	3689	14065	14065	72	2.14	90.68	11	2209	15	154	4	0	0	0
52	p__Firmicutes (UID239)	1324	176	102	51.84	4.58	14.29	1296536	0	643	643	2107	2107	2016	2016	6846	6846	65.6	6.73	88.52	11	1703	76	90	8	2	0	0
53	root (UID1)	5656	56	24	0	0	0	26575	0	10	10	2690	2690	2657	2657	5046	5046	41.9	1.23	96.95	11	40	56	0	0	0	0	0
54	root (UID1)	5656	56	24	0	0	0	20953	0	8	8	2931	2931	2619	2619	4406	4406	32.8	1	70.92	11	46	56	0	0	0	0	0
55	root (UID1)	5656	56	24	0	0	0	21464	0	9	9	2563	2563	2384	2384	3472	3472	36.7	1.45	76.3	11	28	56	0	0	0	0	0
56	p__Firmicutes (UID242)	830	245	130	97.69	0.9	33.33	3233779	0	231	231	23673	23673	13999	13999	104333	104333	59.1	2.84	84.81	11	3191	3	239	3	0	0	0
57	root (UID1)	5656	56	24	0	0	0	42070	0	3	3	12055	12055	14023	14023	20171	20171	48.2	0.54	94.05	11	16	56	0	0	0	0	0
58	root (UID1)	5656	56	24	0	0	0	12406	0	4	4	2605	2605	3101	3101	5362	5362	45.3	1.08	80.45	11	19	56	0	0	0	0	0
59	root (UID1)	5656	56	24	0	0	0	21359	0	6	6	5667	5667	3559	3559	5726	5726	58.5	1.41	88.15	11	32	56	0	0	0	0	0
60	root (UID1)	5656	56	24	0	0	0	23827	0	3	3	10330	10330	7942	7942	11268	11268	64.7	0.49	97.14	11	25	56	0	0	0	0	0
61	o__Actinomycetales (UID1663)	488	309	185	20.09	3.35	0	993754	0	490	490	1959	1959	2028	2028	5730	5730	69	1.68	92.7	11	1315	246	61	1	0	0	1
62	root (UID1)	5656	56	24	4.17	0	0	254353	0	108	108	2346	2346	2355	2355	5742	5742	30	2.62	91.65	11	363	55	1	0	0	0	0
63	root (UID1)	5656	56	24	0	0	0	11403	0	5	5	2668	2668	2280	2280	3611	3611	64.8	1.01	95.63	11	13	56	0	0	0	0	0
64	root (UID1)	5656	56	24	0	0	0	101539	0	56	56	1685	1685	1813	1813	3474	3474	70.7	2	92.65	11	134	56	0	0	0	0	0
65	root (UID1)	5656	56	24	0	0	0	22618	0	12	12	1804	1804	1884	1884	2675	2675	41.1	1.14	87.92	11	34	56	0	0	0	0	0
66	root (UID1)	5656	56	24	0	0	0	21639	0	9	9	2139	2139	2404	2404	3738	3738	43.6	1.48	91.4	11	38	56	0	0	0	0	0
67	root (UID1)	5656	56	24	0	0	0	46241	0	18	18	3065	3065	2568	2568	6210	6210	40	8.25	91.01	11	61	56	0	0	0	0	0
68	root (UID1)	5656	56	24	0	0	0	32712	0	9	9	4169	4169	3634	3634	6208	6208	44.3	1.03	82.68	11	36	56	0	0	0	0	0
69	root (UID1)	5656	56	24	0	0	0	19472	0	3	3	6328	6328	6490	6490	8461	8461	66.2	0.1	69.3	11	22	56	0	0	0	0	0
70	root (UID1)	5656	56	24	0	0	0	24574	0	7	7	3976	3976	3510	3510	5502	5502	49.1	1.22	87.12	11	35	56	0	0	0	0	0
71	o__Clostridiales (UID1212)	172	263	149	30.02	2.13	33.33	712898	0	308	308	2284	2284	2314	2314	8448	8448	46.1	2.35	92.71	11	935	183	76	3	1	0	0
72	root (UID1)	5656	56	24	0	0	0	50006	0	19	19	2636	2636	2631	2631	6314	6314	56.4	1.39	91.27	11	45	56	0	0	0	0	0
73	root (UID1)	5656	56	24	0	0	0	12025	0	3	3	4588	4588	4008	4008	4882	4882	57.3	0.54	92.51	11	3	56	0	0	0	0	0
74	root (UID1)	5656	56	24	0	0	0	14034	0	5	5	3580	3580	2806	2806	4656	4656	69.5	1.68	83.78	11	17	56	0	0	0	0	0
75	root (UID1)	5656	56	24	0	0	0	16182	0	7	7	2064	2064	2311	2311	4261	4261	64	0.88	93.8	11	23	56	0	0	0	0	0
76	root (UID1)	5656	56	24	0	0	0	24627	0	5	5	5021	5021	4925	4925	5953	5953	55.2	2.4	26.81	11	22	56	0	0	0	0	0
77	root (UID1)	5656	56	24	0	0	0	12075	0	4	4	3526	3526	3018	3018	4713	4713	57.5	1.58	33.33	11	15	56	0	0	0	0	0
78	root (UID1)	5656	56	24	0	0	0	12747	0	6	6	2371	2371	2124	2124	2430	2430	52.5	1.15	93.36	11	13	56	0	0	0	0	0
79	root (UID1)	5656	56	24	0	0	0	36015	0	11	11	5456	5456	3274	3274	7650	7650	62.1	0.98	85.56	11	52	56	0	0	0	0	0
80	root (UID1)	5656	56	24	0	0	0	21557	0	4	4	6246	6246	5389	5389	9699	9699	56.3	1.16	90.96	11	20	56	0	0	0	0	0
81	root (UID1)	5656	56	24	0	0	0	15278	0	4	4	3620	3620	3819	3819	6487	6487	58.5	0.6	94.7	11	20	56	0	0	0	0	0
82	root (UID1)	5656	56	24	0	0	0	22181	0	4	4	7690	7690	5545	5545	8918	8918	52.7	0.97	98.12	11	25	56	0	0	0	0	0
83	p__Firmicutes (UID242)	830	245	130	55.78	2.49	10	1612473	0	816	816	2116	2116	1976	1976	13107	13107	52.4	5.49	88.95	11	2235	110	125	10	0	0	0
84	c__Clostridia (UID1118)	387	223	124	65.54	1.19	10	1278439	0	461	461	2857	2857	2773	2773	9757	9757	57.5	2.95	92.34	11	1557	75	138	10	0	0	0
85	p__Firmicutes (UID239)	1324	176	102	85.13	4.94	12.5	2266953	0	441	441	6687	6687	5140	5140	28422	28422	69	2.02	87.16	11	2279	32	136	8	0	0	0
86	root (UID1)	5656	56	24	0	0	0	16250	0	3	3	6171	6171	5416	5416	8025	8025	35.1	1.04	99.01	11	20	56	0	0	0	0	0
87	root (UID1)	5656	56	24	0	0	0	18015	0	4	4	4926	4926	4503	4503	6028	6028	54.4	1.68	95.08	11	7	56	0	0	0	0	0
88	root (UID1)	5656	56	24	0	0	0	18745	0	9	9	2269	2269	2082	2082	2876	2876	45.6	1.27	96.45	11	21	56	0	0	0	0	0
89	root (UID1)	5656	56	24	0	0	0	13448	0	5	5	2556	2556	2689	2689	5768	5768	70.6	0.44	98.8	11	19	56	0	0	0	0	0
90	root (UID1)	5656	56	24	0	0	0	14253	0	7	7	1975	1975	2036	2036	2483	2483	42.5	2.23	91.87	11	20	56	0	0	0	0	0
91	root (UID1)	5656	56	24	0	0	0	19838	0	6	6	3047	3047	3306	3306	7413	7413	50.9	1.02	95.19	11	25	56	0	0	0	0	0
92	o__Actinomycetales (UID1696)	455	315	190	53.1	2.29	37.5	2060685	0	833	833	2440	2440	2473	2473	19558	19558	69.4	2.64	87.32	11	2604	134	173	8	0	0	0
93	root (UID1)	5656	56	24	0	0	0	12468	0	6	6	2251	2251	2078	2078	2640	2640	49.7	1.49	84.79	11	17	56	0	0	0	0	0
94	root (UID1)	5656	56	24	0	0	0	13707	0	2	2	8005	8005	6853	6853	8005	8005	57.7	0.39	77.27	11	19	56	0	0	0	0	0
95	root (UID1)	5656	56	24	0	0	0	27789	0	4	4	8789	8789	6947	6947	12224	12224	53.3	1.05	90.4	11	45	56	0	0	0	0	0
96	k__Bacteria (UID203)	5449	104	58	14.6	0	0	655460	0	540	540	1155	1155	1213	1213	14801	14801	55.2	13.17	87.41	11	1056	88	16	0	0	0	0
97	k__Bacteria (UID2982)	88	230	148	72.76	3.77	37.5	1590901	0	439	439	4133	4133	3623	3623	17700	17700	66.7	2.64	91.22	11	1496	58	164	8	0	0	0
98	root (UID1)	5656	56	24	0	0	0	57236	0	10	10	15551	15551	5723	5723	21088	21088	38.8	1.37	83.27	11	113	56	0	0	0	0	0
99	f__Xanthomonadaceae (UID4214)	55	659	290	61.17	4.06	28	2145130	0	848	848	2578	2578	2529	2529	13014	13014	71.9	2.41	90.78	11	2593	236	398	25	0	0	0
100	root (UID1)	5656	56	24	0	0	0	27333	0	6	6	14028	14028	4555	4555	14028	14028	63.8	1.52	94.18	11	31	56	0	0	0	0	0
101	root (UID1)	5656	56	24	0	0	0	46242	0	5	5	14484	14484	9248	9248	17456	17456	65.4	1.95	98.78	11	7	56	0	0	0	0	0
102	root (UID1)	5656	56	24	0	0	0	10798	0	3	3	5621	5621	3599	3599	5621	5621	63.7	1.28	72.81	11	11	56	0	0	0	0	0
103	root (UID1)	5656	56	24	0	0	0	24785	0	2	2	21532	21532	12392	12392	21532	21532	50.5	1.48	87.78	11	47	56	0	0	0	0	0
104	root (UID1)	5656	56	24	0	0	0	18998	0	8	8	2240	2240	2374	2374	3745	3745	67.6	1.87	90.14	11	38	56	0	0	0	0	0
105	root (UID1)	5656	56	24	0	0	0	61125	0	8	8	8546	8546	7640	7640	18642	18642	60.1	0.75	90.77	11	85	56	0	0	0	0	0
106	root (UID1)	5656	56	24	0	0	0	39593	0	2	2	28145	28145	19796	19796	28145	28145	41.5	0.2	95.01	11	14	56	0	0	0	0	0
107	root (UID1)	5656	56	24	0	0	0	31947	0	9	9	5245	5245	3549	3549	6659	6659	56.7	1.28	84.16	11	34	56	0	0	0	0	0
108	root (UID1)	5656	56	24	0	0	0	10411	0	5	5	2305	2305	2082	2082	3024	3024	57.8	2.48	19.03	11	8	56	0	0	0	0	0
109	root (UID1)	5656	56	24	0	0	0	20230	0	4	4	13025	13025	5057	5057	13025	13025	50.3	1.27	87.86	11	26	56	0	0	0	0	0
110	root (UID1)	5656	56	24	0	0	0	12968	0	5	5	2602	2602	2593	2593	3314	3314	44.3	1.06	91.29	11	25	56	0	0	0	0	0
111	k__Bacteria (UID2569)	434	278	186	87.44	4.26	8.33	2674902	0	530	530	6546	6546	5046	5046	41116	41116	44.2	3.86	92.17	11	2750	36	230	12	0	0	0
112	o__Clostridiales (UID1212)	172	263	149	86.16	10.52	9.52	1697896	0	459	459	4451	4451	3699	3699	19492	19492	53.6	3.02	90.31	11	1957	44	198	21	0	0	0
113	k__Bacteria (UID2569)	434	278	186	92.63	3.32	33.33	3017053	0	272	272	15723	15723	11092	11092	84043	84043	44.6	1.98	89.63	11	2698	17	254	6	1	0	0
114	root (UID1)	5656	56	24	0	0	0	16533	0	7	7	2796	2796	2361	2361	3102	3102	63.8	2.57	82.37	11	21	56	0	0	0	0	0
115	root (UID1)	5656	56	24	0	0	0	26717	0	4	4	7607	7607	6679	6679	10800	10800	64.5	0.72	85.31	11	31	56	0	0	0	0	0
116	root (UID1)	5656	56	24	0	0	0	22046	0	4	4	5747	5747	5511	5511	8396	8396	62.3	1.01	92.74	11	31	56	0	0	0	0	0
117	k__Bacteria (UID203)	5449	104	58	10.06	0	0	348674	0	87	87	5510	5510	4007	4007	17700	17700	47.5	1.69	88.59	11	368	97	7	0	0	0	0
118	root (UID1)	5656	56	24	0	0	0	265378	0	85	85	3348	3348	3122	3122	9673	9673	30.8	2.95	90.49	11	439	56	0	0	0	0	0
119	root (UID1)	5656	56	24	0	0	0	15607	0	5	5	4500	4500	3121	3121	4761	4761	51.4	0.48	93.25	11	20	56	0	0	0	0	0
120	root (UID1)	5656	56	24	0	0	0	48573	0	3	3	16029	16029	16191	16191	20061	20061	46.3	0.41	94.81	11	11	56	0	0	0	0	0
121	root (UID1)	5656	56	24	0	0	0	37650	0	5	5	19959	19959	7530	7530	19959	19959	61.1	0.87	90.55	11	53	56	0	0	0	0	0
122	root (UID1)	5656	56	24	0	0	0	28812	0	8	8	6176	6176	3601	3601	8275	8275	56.4	1.25	97.77	11	30	56	0	0	0	0	0
123	root (UID1)	5656	56	24	0	0	0	16231	0	3	3	10165	10165	5410	5410	10165	10165	48.9	0.57	95.43	11	33	56	0	0	0	0	0
124	root (UID1)	5656	56	24	0	0	0	16620	0	4	4	4485	4485	4155	4155	6315	6315	49	1.12	94.35	11	25	56	0	0	0	0	0
125	root (UID1)	5656	56	24	0	0	0	21894	0	8	8	2624	2624	2736	2736	4802	4802	45.2	2.09	83.74	11	24	56	0	0	0	0	0
126	root (UID1)	5656	56	24	0	0	0	12362	0	2	2	10144	10144	6181	6181	10144	10144	52.2	0.29	93.2	11	6	56	0	0	0	0	0
127	k__Bacteria (UID203)	5449	104	58	26.49	1.72	100	1754668	0	888	888	1922	1922	1975	1975	4707	4707	62.6	2.09	89.07	11	2264	83	20	1	0	0	0
128	root (UID1)	5656	56	24	0	0	0	28198	0	5	5	8043	8043	5639	5639	9495	9495	60.3	0.89	94.46	11	23	56	0	0	0	0	0
129	root (UID1)	5656	56	24	0	0	0	29205	0	9	9	3924	3924	3245	3245	5368	5368	67	0.88	89.4	11	55	56	0	0	0	0	0
130	c__Deltaproteobacteria (UID3216)	83	247	155	50.68	6.12	10	1884075	0	914	914	2076	2076	2061	2061	7655	7655	68.2	3.75	90.8	11	2400	111	116	20	0	0	0
131	root (UID1)	5656	56	24	0	0	0	69820	0	19	19	4243	4243	3674	3674	8432	8432	67	2.61	95.1	11	120	56	0	0	0	0	0
132	root (UID1)	5656	56	24	0	0	0	11660	0	6	6	1971	1971	1943	1943	2602	2602	71.5	1.47	92.08	11	23	56	0	0	0	0	0
133	root (UID1)	5656	56	24	0	0	0	25211	0	7	7	4318	4318	3601	3601	6870	6870	59.5	1.79	87.32	11	35	56	0	0	0	0	0
134	root (UID1)	5656	56	24	0	0	0	28729	0	7	7	7315	7315	4104	4104	8309	8309	54	1.44	92.27	11	32	56	0	0	0	0	0
135	k__Bacteria (UID1453)	901	171	117	32.61	5.41	0	1166576	0	603	603	1852	1852	1934	1934	7017	7017	70	2.59	89.73	11	1504	112	48	11	0	0	0
136	root (UID1)	5656	56	24	0	0	0	20303	0	9	9	2218	2218	2255	2255	2948	2948	46.6	1.47	81.34	11	25	56	0	0	0	0	0
137	root (UID1)	5656	56	24	0	0	0	10417	0	2	2	6340	6340	5208	5208	6340	6340	69.7	1.75	93.66	11	20	56	0	0	0	0	0
138	root (UID1)	5656	56	24	0	0	0	24239	0	7	7	5512	5512	3462	3462	7577	7577	57.6	1.24	87.16	11	32	56	0	0	0	0	0
139	root (UID1)	5656	56	24	0	0	0	11727	0	4	4	6486	6486	2931	2931	6486	6486	59.1	0.69	85.77	11	19	56	0	0	0	0	0
140	root (UID1)	5656	56	24	0	0	0	10617	0	1	1	10617	10617	10617	10617	10617	10617	68.1	0	73.55	11	6	56	0	0	0	0	0
141	k__Bacteria (UID203)	5449	104	58	31.71	3.67	14.29	694970	0	367	367	1838	1838	1893	1893	4204	4204	68.8	2.68	91.54	11	1012	65	29	8	2	0	0
142	root (UID1)	5656	56	24	0	0	0	25017	0	6	6	6333	6333	4169	4169	6820	6820	60.4	1.43	95.83	11	30	56	0	0	0	0	0
143	p__Firmicutes (UID239)	1324	176	102	82.08	12.78	64.71	3171931	0	910	910	3970	3970	3485	3485	18291	18291	62.4	2.35	88.97	11	3596	29	132	14	1	0	0
144	root (UID1)	5656	56	24	0	0	0	45188	0	19	19	2373	2373	2378	2378	4886	4886	57.5	1.78	93.17	11	53	56	0	0	0	0	0
145	k__Bacteria (UID203)	5449	104	58	9.4	0	0	146505	0	71	71	1995	1995	2063	2063	4129	4129	44.1	2.52	86.04	11	188	94	10	0	0	0	0
146	root (UID1)	5656	56	24	0	0	0	20183	0	5	5	3623	3623	4036	4036	7975	7975	42.5	2.89	94.11	11	25	56	0	0	0	0	0
147	root (UID1)	5656	56	24	0	0	0	52870	0	11	11	5627	5627	4806	4806	8291	8291	47.8	1.89	90.88	11	89	56	0	0	0	0	0
148	root (UID1)	5656	56	24	0	0	0	34095	0	8	8	6849	6849	4261	4261	10262	10262	55.5	2.28	89.97	11	49	56	0	0	0	0	0
149	root (UID1)	5656	56	24	0	0	0	16783	0	1	1	16783	16783	16783	16783	16783	16783	48.5	0	95.87	11	5	56	0	0	0	0	0
150	root (UID1)	5656	56	24	0	0	0	14355	0	6	6	2328	2328	2392	2392	3413	3413	61.4	1.59	89.64	11	30	56	0	0	0	0	0
151	root (UID1)	5656	56	24	0	0	0	19845	0	10	10	1902	1902	1984	1984	3123	3123	47.4	1.71	93.86	11	25	56	0	0	0	0	0
152	root (UID1)	5656	56	24	0	0	0	27263	0	6	6	6864	6864	4543	4543	7268	7268	37.2	1.82	89.64	11	48	56	0	0	0	0	0
153	p__Firmicutes (UID239)	1324	176	102	90.2	0	0	2237054	0	90	90	45338	45338	24856	24856	229407	229407	70	2.29	90.61	11	2135	10	166	0	0	0	0
154	root (UID1)	5656	56	24	0	0	0	12216	0	2	2	6244	6244	6108	6108	6244	6244	51.9	0.96	95.96	11	16	56	0	0	0	0	0
155	root (UID1)	5656	56	24	0	0	0	12760	0	3	3	8236	8236	4253	4253	8236	8236	45.1	0.42	96.23	11	8	56	0	0	0	0	0
156	root (UID1)	5656	56	24	0	0	0	10808	0	1	1	10808	10808	10808	10808	10808	10808	49.7	0	83.25	11	15	56	0	0	0	0	0
157	root (UID1)	5656	56	24	0	0	0	11508	0	5	5	2260	2260	2301	2301	2849	2849	65.4	1.62	84.02	11	16	56	0	0	0	0	0
158	k__Bacteria (UID203)	5449	104	58	7.21	1.88	0	256281	0	133	133	1835	1835	1926	1926	6236	6236	62	1.8	89.95	11	349	97	5	2	0	0	0
159	root (UID1)	5656	56	24	0	0	0	14102	0	6	6	2165	2165	2350	2350	3616	3616	58.6	1.51	90.06	11	16	56	0	0	0	0	0
160	root (UID1)	5656	56	24	0	0	0	12628	0	3	3	7410	7410	4209	4209	7410	7410	33.5	1.87	65.1	4	31	56	0	0	0	0	0
161	root (UID1)	5656	56	24	8.33	0	0	189496	0	100	100	1887	1887	1894	1894	3500	3500	62.3	1.4	89.08	11	260	54	2	0	0	0	0
162	k__Bacteria (UID203)	5449	104	58	1.72	0	0	21198	0	10	10	2166	2166	2119	2119	3494	3494	62.5	2.53	86.31	11	28	102	2	0	0	0	0
163	root (UID1)	5656	56	24	0	0	0	13100	0	4	4	6964	6964	3275	3275	6964	6964	43.2	1.13	85.21	11	31	56	0	0	0	0	0
164	root (UID1)	5656	56	24	0	0	0	16087	0	7	7	2427	2427	2298	2298	3460	3460	44.3	0.75	96.39	11	22	56	0	0	0	0	0
165	k__Bacteria (UID2570)	433	265	177	66.54	3.72	50	2176621	0	897	897	2531	2531	2426	2426	8701	8701	64.4	3.76	91.26	11	2633	96	161	8	0	0	0
166	root (UID1)	5656	56	24	0	0	0	14273	0	3	3	4156	4156	4757	4757	6891	6891	63.3	1.29	25.26	11	10	56	0	0	0	0	0
167	k__Bacteria (UID203)	5449	104	58	7.76	0	0	166872	0	129	129	1173	1173	1293	1293	3423	3423	62	8.65	85.04	11	262	97	7	0	0	0	0
168	root (UID1)	5656	56	24	0	0	0	21737	0	8	8	3213	3213	2717	2717	4813	4813	65.4	1.65	91.68	11	27	56	0	0	0	0	0
169	k__Bacteria (UID2495)	2993	147	91	63.06	15.29	4.55	3017286	0	1711	1711	1821	1821	1763	1763	8000	8000	69.3	6.22	87.9	11	4003	56	73	16	2	0	0
170	root (UID1)	5656	56	24	0	0	0	21305	0	6	6	3302	3302	3550	3550	8145	8145	58.3	1.95	92.23	11	39	56	0	0	0	0	0
171	k__Bacteria (UID203)	5449	104	58	5.17	0	0	210871	0	113	113	1822	1822	1866	1866	3884	3884	46.2	2.6	82.87	11	305	98	6	0	0	0	0
172	root (UID1)	5656	56	24	0	0	0	27283	0	14	14	1839	1839	1948	1948	3292	3292	43.4	1.61	92.39	11	38	56	0	0	0	0	0
173	root (UID1)	5656	56	24	0	0	0	68328	0	16	16	3905	3905	4270	4270	19920	19920	66.1	1.36	93.31	11	95	56	0	0	0	0	0
174	root (UID1)	5656	56	24	0	0	0	15343	0	5	5	2864	2864	3068	3068	6222	6222	57.4	2.51	91.87	11	26	56	0	0	0	0	0
175	o__Clostridiales (UID1212)	172	263	149	76.02	1.3	40	2277143	0	484	484	5837	5837	4704	4704	23471	23471	56.5	3.14	88.95	11	2319	79	179	5	0	0	0
176	root (UID1)	5656	56	24	0	0	0	29512	0	14	14	2159	2159	2108	2108	3179	3179	46.4	1.28	90.87	11	31	56	0	0	0	0	0
177	p__Firmicutes (UID239)	1324	176	102	71.9	14.11	19.23	2394608	0	836	836	3042	3042	2864	2864	12250	12250	69	2.6	90.37	11	2851	47	107	20	2	0	0
178	root (UID1)	5656	56	24	0	0	0	10792	0	5	5	1988	1988	2158	2158	3020	3020	65.2	0.72	88.92	11	16	56	0	0	0	0	0
179	root (UID1)	5656	56	24	0	0	0	10318	0	2	2	5160	5160	5159	5159	5160	5160	56	0.18	88.23	11	11	56	0	0	0	0	0
180	root (UID1)	5656	56	24	0	0	0	26405	0	4	4	8048	8048	6601	6601	12610	12610	69.7	0.93	94.4	11	33	56	0	0	0	0	0
181	root (UID1)	5656	56	24	0	0	0	16194	0	5	5	3232	3232	3238	3238	4877	4877	63.5	1.66	96.92	11	12	56	0	0	0	0	0
182	k__Bacteria (UID2569)	434	278	186	59.59	3.05	14.29	1780339	0	708	708	2482	2482	2514	2514	10990	10990	66.1	1.95	93.15	11	2091	96	175	7	0	0	0
183	root (UID1)	5656	56	24	0	0	0	43686	0	23	23	1876	1876	1899	1899	3492	3492	52.2	5.07	85.69	11	60	56	0	0	0	0	0
184	k__Bacteria (UID203)	5449	103	57	0	0	0	16727	0	7	7	2097	2097	2389	2389	4451	4451	49.3	1.31	90.51	11	21	103	0	0	0	0	0
185	root (UID1)	5656	56	24	8.33	0	0	24370	0	13	13	1939	1939	1874	1874	2427	2427	57.4	1.06	93.09	11	35	54	2	0	0	0	0
186	p__Firmicutes (UID242)	830	245	130	62.43	1.28	50	1893379	0	703	703	2749	2749	2693	2693	9198	9198	58.2	3.15	85.97	11	2407	94	147	4	0	0	0
187	root (UID1)	5656	56	24	0	0	0	16974	0	8	8	1975	1975	2121	2121	2920	2920	49.9	2.67	97.32	11	25	56	0	0	0	0	0
188	root (UID1)	5656	56	24	0	0	0	216961	0	70	70	2997	2997	3099	3099	9688	9688	49.5	2.17	80.38	11	289	56	0	0	0	0	0
189	root (UID1)	5656	56	24	0	0	0	16266	0	9	9	1644	1644	1807	1807	2403	2403	39.5	1.49	81.43	11	21	56	0	0	0	0	0
190	root (UID1)	5656	56	24	0	0	0	17215	0	7	7	2739	2739	2459	2459	3271	3271	52.1	0.81	23.64	11	18	56	0	0	0	0	0
191	o__Cytophagales (UID2936)	47	454	336	58.57	2.15	33.33	1911529	0	783	783	2424	2424	2441	2441	9636	9636	41.2	2.05	88.16	11	2357	179	263	12	0	0	0
192	root (UID1)	5656	56	24	0	0	0	12090	0	5	5	2314	2314	2418	2418	3096	3096	56.4	1.19	90.2	11	14	56	0	0	0	0	0
193	o__Clostridiales (UID1212)	172	263	149	51.13	2.01	33.33	707500	0	269	269	2712	2712	2630	2630	7569	7569	54.5	2.52	90.43	11	913	140	120	3	0	0	0
194	k__Bacteria (UID203)	5449	104	58	19.04	1.72	0	572788	0	477	477	1178	1178	1200	1200	4060	4060	64.7	8.45	89.22	11	909	85	18	1	0	0	0
195	root (UID1)	5656	56	24	0	0	0	10161	0	6	6	1702	1702	1693	1693	1869	1869	68.3	0.59	94.2	11	13	56	0	0	0	0	0
196	root (UID1)	5656	56	24	0	0	0	12041	0	5	5	2682	2682	2408	2408	3079	3079	61	0.56	25.3	11	8	56	0	0	0	0	0
197	k__Bacteria (UID203)	5449	104	58	98.28	19.12	30.56	2513319	0	342	342	9569	9569	7348	7348	51155	51155	67.1	1.71	89.58	11	2585	1	81	15	7	0	0
198	root (UID1)	5656	56	24	0	0	0	15451	0	1	1	15451	15451	15451	15451	15451	15451	44.7	0	72.66	11	25	56	0	0	0	0	0
199	root (UID1)	5656	56	24	0	0	0	35398	0	5	5	9391	9391	7079	7079	13157	13157	44.3	0.84	99.43	11	8	56	0	0	0	0	0
200	root (UID1)	5656	56	24	0	0	0	19175	0	3	3	10817	10817	6391	6391	10817	10817	52.4	0.21	98.96	11	7	56	0	0	0	0	0
201	root (UID1)	5656	56	24	0	0	0	20201	0	3	3	6535	6535	6733	6733	7788	7788	60.7	0.6	96.52	11	25	56	0	0	0	0	0
202	root (UID1)	5656	56	24	0	0	0	11310	0	3	3	3247	3247	3770	3770	5423	5423	51.1	1.73	94.99	11	11	56	0	0	0	0	0
203	root (UID1)	5656	56	24	0	0	0	15922	0	5	5	3212	3212	3184	3184	4944	4944	53.5	0.77	93.88	11	24	56	0	0	0	0	0
204	root (UID1)	5656	56	24	0	0	0	10195	0	4	4	2736	2736	2548	2548	2937	2937	63.1	1.41	81.01	11	19	56	0	0	0	0	0
205	root (UID1)	5656	56	24	0	0	0	20890	0	10	10	2042	2042	2089	2089	2927	2927	50.1	1.61	91.45	11	26	56	0	0	0	0	0
206	root (UID1)	5656	56	24	0	0	0	11822	0	6	6	1937	1937	1970	1970	2237	2237	61.7	1.79	97.22	11	12	56	0	0	0	0	0
207	p__Firmicutes (UID239)	1324	173	101	63.86	6.01	22.22	1475492	0	617	617	2330	2330	2391	2391	12468	12468	73.2	3.14	84.37	11	1661	49	115	9	0	0	0
208	root (UID1)	5656	56	24	0	0	0	11951	0	5	5	2741	2741	2390	2390	3638	3638	53.2	1.06	89.52	11	15	56	0	0	0	0	0
209	root (UID1)	5656	56	24	0	0	0	13076	0	5	5	2967	2967	2615	2615	3751	3751	46.6	0.61	95.39	11	23	56	0	0	0	0	0
Table S2: CheckM table of results for bins retrieved from a public composting metagenomic dataset. Highlighted bins were predicted as phage genomes by MARVEL.

## Sheet: marvels predictions
MARVEL's raw phage predictions				MARVEL's phage prediction after Phrap
Bin	#Contigs	Length (bp)		Bin	#Contigs	Length (bp)
103.fasta	2	24785		103	2	24785
104.fasta	8	18998		104	7	18871
105.fasta	8	61125		105	7	60998
109.fasta	4	20230		109	4	20230
110.fasta	5	12968		110	4	12825
114.fasta	7	16533		114	6	14972
116.fasta	4	22046		116	3	21919
121.fasta	5	37650		121	2	36918
122.fasta	8	28812		122	6	25843
123.fasta	3	16231		123	3	16231
124.fasta	4	16620		124	3	16463
129.fasta	9	29205		129	6	27005
12.fasta	3	10578		12	3	10578
131.fasta	19	69820		131	15	69320
13.fasta	9	21633		13	6	21073
146.fasta	5	20183		146	5	20183
147.fasta	11	52870		147	6	52192
148.fasta	8	34095		148	7	33955
150.fasta	6	14355		150	6	14355
152.fasta	6	27263		152	3	26215
154.fasta	2	12216		154	2	12216
162.fasta	10	21198		162	9	20567
168.fasta	8	21737		168	6	21264
170.fasta	6	21305		170	5	21178
173.fasta	16	68328		173	12	67387
174.fasta	5	15343		174	5	15343
180.fasta	4	26405		180	2	26033
18.fasta	7	35534		18	5	34050
19.fasta	3	11620		19	3	11620
203.fasta	5	15922		203	5	15922
209.fasta	5	13076		209	3	12822
20.fasta	8	19809		20	6	19537
23.fasta	4	12476		23	3	12349
2.fasta	3	15481		2	3	15481
30.fasta	6	11609		30	6	11609
32.fasta	4	41409		32	4	41409
37.fasta	12	38873		37	6	37993
40.fasta	8	34577		40	4	34070
41.fasta	4	20231		41	3	19993
44.fasta	5	28710		44	5	28710
53.fasta	10	26575		53	10	26575
55.fasta	9	21464		55	8	18773
58.fasta	4	12406		58	4	12406
60.fasta	3	23827		60	2	23700
62.fasta	108	254353		62	95	236750
66.fasta	9	21639		66	8	20036
67.fasta	18	46241		67	17	46032
70.fasta	7	24574		70	5	24116
75.fasta	7	16182		75	7	16182
79.fasta	11	36015		79	3	25908
81.fasta	4	15278		81	3	15115
82.fasta	4	22181		82	1	17352
86.fasta	3	16250		86	3	16250
89.fasta	5	13448		89	4	11855
91.fasta	6	19838		91	3	15159
94.fasta	2	13707		94	1	13558
95.fasta	4	27789		95	4	27789
9.fasta	2	11721		9	2	11721
Table S2: Quality metrics for bins predicted as phage genomes by MARVEL

## Sheet: features_values_in_predicted_bi
Bin	Prediction probability	Gene density	Strand Shift	pVOGs hits (% os all genes)
2	1	1.05067	0.0666667	0.529412
9	0.94	1.39084	0.458333	0.588235
12	1	1.99055	0.111111	0.347826
13	0.96	1.64787	0.166667	0.333333
18	1	1.76215	0.0333333	0.4
19	1	1.71397	0.134921	0.272727
20	0.92	1.61818	0.229167	0.333333
23	1	1.97919	0.0666667	0.380952
30	0.92	1.29814	0	0.2
32	0.86	1.83435	0.2875	0.277778
37	0.94	1.60751	0.163333	0.210526
40	0.9	1.81508	0.0785714	0.211538
41	0.98	1.13113	0.121429	0.608696
44	0.84	1.59506	0.534722	0.333333
53	0.78	1.33493	0.0416667	0.172414
55	0.7	1.09553	0.166667	0.315789
58	0.96	1.61243	0.142857	0.25
60	0.78	1.13973	0.288889	0.48
62	0.78	1.68386	0.0504386	0.146617
66	1	1.84189	0	0.433333
67	0.92	1.29922	0.231481	0.54902
70	0.84	1.46665	0.2	0.233333
75	0.86	1.62261	0.391667	0.363636
79	1	1.4504	0.0227273	0.478261
81	1	1.27226	0	0.588235
82	1	1.22962	0.0625	0.272727
86	0.74	1.14664	0.4375	0.444444
89	0.78	1.38696	0.875	0.266667
91	0.74	1.43148	0.283333	0.238095
94	1	1.30089	0	0.277778
95	1	1.46961	0.0679825	0.341463
103	0.98	1.56689	0.170732	0.266667
104	0.88	1.68174	0.190476	0.241379
105	0.74	1.29263	0.1475	0.222222
109	1	1.41356	0	0.291667
110	0.92	2.1368	0.133333	0.190476
114	0.7	1.21008	0.5	0.4
116	0.92	1.74596	0.0811966	0.214286
121	0.98	1.43293	0.236444	0.45098
122	1	1.44847	0	0.230769
123	1	2.0019	0	0.392857
124	1	1.52568	0.114286	0.428571
129	0.9	1.70239	0.151389	0.217391
131	0.92	1.6674	0.159014	0.217822
146	0.94	1.43987	0.375	0.478261
147	1	1.513	0.108941	0.333333
148	1	1.49436	0.0128205	0.292683
150	0.82	1.74878	0.166667	0.166667
152	1	1.5813	0.125	0.4
154	1	1.22668	0	0.533333
162	0.86	1.4429	0.388889	0.363636
168	0.9	1.46839	0.235714	0.269231
170	0.94	1.71354	0.120588	0.235294
173	0.96	1.26464	0.122794	0.333333
174	0.9	1.58753	0.277778	0.380952
180	0.74	1.1673	0.353175	0.483871
203	1	1.50858	0.0833333	0.45
209	1	1.79697	0.0357143	0.6
Table S2: Feature values and prediction probability for each bin predicted as phage by MARVEL.
